# Supplementary material for: Microbial Consortia: An Engineering Tool to Suppress Clubroot of Chinese Cabbage by Changing the Rhizosphere Bacterial Community Composition
Source: Biology (Basel). 2022 Jun 15;11(6):918. doi: 10.3390/biology11060918 (PMC9219690; doi:10.3390/biology11060918)
Supplement: Supplementary file 1 [file biology-11-00918-s001.zip]

Archive with 1 entries (1 files):
- biology-1733644-supplementary.pdf
